# Supplementary material for: On the feature specificity of value-driven attention
Source: PLoS One. 2017 May 9;12(5):e0177491. doi: 10.1371/journal.pone.0177491 (PMC5423687; doi:10.1371/journal.pone.0177491)
Supplement: S1 File — (XLSX) [file pone.0177491.s001.xlsx]

## Sheet: Sheet1
High	Low	Other		High	Low	Other
85	92.7	94.9		588	600	605
90.9	98	97.2		592	621	650
90.7	96.9	88.9		627	623	622
85.7	81.2	87.8		685	746	663
91.9	95.1	78.6		628	676	662
95.4	95.1	91.7		651	721	667
85.7	75	84.8		717	728	759
91.4	88.1	93		552	586	556
84.2	77.8	73.9		671	681	638
79	97.8	86.5		691	647	682
93	97.2	97.6		757	741	722
92.7	90.9	78.3		752	844	784
92.5	84	96.7		750	706	744
86.8	73.2	90.2		725	731	734
85.4	73.7	82.9		702	724	763
75.6	69.1	70.3		604	642	676
90.6	75.6	89.4		707	673	699
86.1	90.2	88.9		630	603	618
93.5	87.5	97.6		574	586	594
100	94.1	97.3		654	638	692
80.5	88.2	75.6		802	763	846
100	97.7	97.4		614	582	598
83.3	80	81.6		678	681	746
86.5	81.6	88.9		712	710	736
80.7	77.5	63.3		744	786	795
96.9	88.9	90.4		726	742	709
90.2	92.3	92.5		709	709	731
80.6	88.1	90.5		665	709	696
80.4	82.4	85.7		622	644	686
84.2	87	97.2		724	696	764
93	92.7	94.4		557	589	587
85	82.1	82.9		786	789	716
97.5	97.8	97.1		664	664	586
92.9	86.5	82.9		583	589	595
100	97.8	100		630	702	661
79.4	71.1	90.2		777	704	750
77.8	79.4	78.1		754	771	718
76.7	90.5	88.6		622	579	606
85.4	84.9	87.2		630	648	678
87.2	90.4	76.2		708	685	718
92.1	95	95.2		644	636	608
100	93.6	95.7		574	553	576
72.1	75	61		628	665	614
89.3	97.4	88.9		586	662	650
90.2	79.5	90		850	816	824
70.5	84.2	79		592	572	578
75	78.4	76.7		719	792	756
92.3	81.8	89.6		749	744	728
95.1	97.5	92.3		668	703	680
76.7	88.1	85.7		568	617	609
89.7	93.2	91.5		665	649	691
94.6	87.5	95.4		667	653	650
76.9	65.4	75.9		723	886	774
64.1	70.6	72.3		727	686	690
85.4	78.6	67.6		601	616	630
75	73.8	85.7		801	761	795
91.1	93.9	95.2		580	653	638
100	90.2	81		783	744	771
86.7	75	73.9		536	542	576
85.1	86.1	75.7		661	701	672
90.3	73	76.9		682	632	692
93	90.7	88.2		681	677	746
89.1	91.7	86.8		530	566	557
82.6	90.9	82.9		553	647	638
89.5	97.8	91.7		677	632	606
84.8	81.8	90.2		784	839	804
88.6	88.4	83.3		712	713	758
88.9	84.2	94.6		801	747	747
81.8	69.7	72.1		767	724	682
76.1	73.5	77.5		747	821	854
78.6	83.3	78.6		688	696	739
91.3	97.6	84.9		661	657	618
82.9	91.7	94.6		715	763	728
82.9	73.8	72.1		649	690	705
100	86.8	88.4		749	779	779
87.1	92.9	87.9		658	618	639
81.3	77.4	85.4		569	590	566
87.8	94.7	73.2		688	684	714
92.5	87.1	77.6		754	749	732
87.2	80.4	71.4		607	638	569
62.9	80	71.1		670	652	677
85.4	92.5	92.3		692	725	687
90.5	88.2	86.4		651	633	689
77.8	68.9	71.8		718	682	688
86.5369	85.6179	85.1833		674.869	684.095	685.429
